# Supplementary material for: The memory of hunger: developmental plasticity of dietary selectivity in the European starling, Sturnus vulgaris
Source: Anim Behav. 2014 May;91(100):33–40. doi: 10.1016/j.anbehav.2014.02.025 (PMC4045381; doi:10.1016/j.anbehav.2014.02.025)
Supplement: Supplementary file 1 [file mmc1.csv]

	Bird	Family	Hostnest	Broodsize	WeightD11	Dayofstudy	Diet	Bodyweight	Numbereaten	Numberrejected	adlib
1	DBDB	N8	N7	0	77.5	1	1	75	5	3	19
2	DBDB	N8	N7	0	77.5	2	1	75	7	1	19
3	DBDB	N8	N7	0	77.5	3	1	74	8	0	15
4	DBDB	N8	N7	0	77.5	4	1	74	6	2	17
5	DBDB	N8	N7	0	77.5	5	0	75	8	0	16
6	DBDB	N8	N7	0	77.5	6	0	75	5	3	15
7	DBDB	N8	N7	0	77.5	7	0	75	6	2	15
8	DBDB	N8	N7	0	77.5	8	0	77	5	3	18
9	DBOR	P11	P14	0	78.4	1	0	77	8	0	20
10	DBOR	P11	P14	0	78.4	2	0	77	8	0	21
11	DBOR	P11	P14	0	78.4	3	0	76	8	0	19
12	DBOR	P11	P14	0	78.4	4	0	76	7	1	19
13	DBOR	P11	P14	0	78.4	5	1	77	5	3	14
14	DBOR	P11	P14	0	78.4	6	1	78	2	6	11
15	DBOR	P11	P14	0	78.4	7	1	77	4	4	8
16	DBOR	P11	P14	0	78.4	8	1	77	3	5	9
17	DBPB	WE10	WE2	1	68.4	1	0	75	8	0	24
18	DBPB	WE10	WE2	1	68.4	2	0	74	8	0	26
19	DBPB	WE10	WE2	1	68.4	3	0	74	8	0	25
20	DBPB	WE10	WE2	1	68.4	4	0	74	8	0	27
21	DBPB	WE10	WE2	1	68.4	5	1	76	8	0	NA
22	DBPB	WE10	WE2	1	68.4	6	1	77	7	1	NA
23	DBPB	WE10	WE2	1	68.4	7	1	76	8	0	NA
24	DBPB	WE10	WE2	1	68.4	8	1	76	8	0	NA
25	DBPI	P11	P4	1	59.2	1	0	75	8	0	16
26	DBPI	P11	P4	1	59.2	2	0	75	8	0	17
27	DBPI	P11	P4	1	59.2	3	0	75	8	0	14
28	DBPI	P11	P4	1	59.2	4	0	75	7	1	15
29	DBPI	P11	P4	1	59.2	5	1	73	7	1	15
30	DBPI	P11	P4	1	59.2	6	1	72	3	5	13
31	DBPI	P11	P4	1	59.2	7	1	71	3	5	11
32	DBPI	P11	P4	1	59.2	8	1	70	6	2	12
33	DBPU	WE10	WE1	0	79	1	0	81	0	8	26
34	DBPU	WE10	WE1	0	79	2	0	80	0	8	24
35	DBPU	WE10	WE1	0	79	3	0	79	2	6	24
36	DBPU	WE10	WE1	0	79	4	0	79	8	0	25
37	DBPU	WE10	WE1	0	79	5	1	81	5	3	NA
38	DBPU	WE10	WE1	0	79	6	1	82	5	3	NA
39	DBPU	WE10	WE1	0	79	7	1	82	2	6	NA
40	DBPU	WE10	WE1	0	79	8	1	81	7	1	NA
41	DBRE	WH8	FH6	0	71.2	1	1	72	8	0	13
42	DBRE	WH8	FH6	0	71.2	2	1	73	8	0	16
43	DBRE	WH8	FH6	0	71.2	3	1	74	8	0	14
44	DBRE	WH8	FH6	0	71.2	4	1	73	8	0	12
45	DBRE	WH8	FH6	0	71.2	5	0	74	8	0	17
46	DBRE	WH8	FH6	0	71.2	6	0	74	8	0	17
47	DBRE	WH8	FH6	0	71.2	7	0	74	8	0	17
48	DBRE	WH8	FH6	0	71.2	8	0	75	8	0	17
49	DBYE	FH6	WH8	0	71.9	1	1	75	7	1	17
50	DBYE	FH6	WH8	0	71.9	2	1	76	7	1	17
51	DBYE	FH6	WH8	0	71.9	3	1	76	7	1	17
52	DBYE	FH6	WH8	0	71.9	4	1	75	6	2	14
53	DBYE	FH6	WH8	0	71.9	5	0	76	6	2	16
54	DBYE	FH6	WH8	0	71.9	6	0	77	8	0	13
55	DBYE	FH6	WH8	0	71.9	7	0	77	8	0	20
56	DBYE	FH6	WH8	0	71.9	8	0	77	5	3	18
57	DGDG	N8	N5	1	71.6	1	1	77	7	1	22
58	DGDG	N8	N5	1	71.6	2	1	75	8	0	18
59	DGDG	N8	N5	1	71.6	3	1	76	8	0	18
60	DGDG	N8	N5	1	71.6	4	1	77	8	0	20
61	DGDG	N8	N5	1	71.6	5	0	78	8	0	18
62	DGDG	N8	N5	1	71.6	6	0	77	6	2	16
63	DGDG	N8	N5	1	71.6	7	0	78	8	0	19
64	DGDG	N8	N5	1	71.6	8	0	77	4	4	18
65	DGPI	WH8	N21	1	60.7	1	1	63	7	1	15
66	DGPI	WH8	N21	1	60.7	2	1	64	8	0	14
67	DGPI	WH8	N21	1	60.7	3	1	63	8	0	12
68	DGPI	WH8	N21	1	60.7	4	1	65	8	0	13
69	DGPI	WH8	N21	1	60.7	5	0	67	8	0	11
70	DGPI	WH8	N21	1	60.7	6	0	66	8	0	23
71	DGPI	WH8	N21	1	60.7	7	0	66	8	0	14
72	DGPI	WH8	N21	1	60.7	8	0	67	8	0	14
73	DGPU	WE10	WE1	0	68.8	1	0	68	8	0	18
74	DGPU	WE10	WE1	0	68.8	2	0	67	7	1	23
75	DGPU	WE10	WE1	0	68.8	3	0	66	7	1	20
76	DGPU	WE10	WE1	0	68.8	4	0	68	8	0	21
77	DGPU	WE10	WE1	0	68.8	5	1	69	7	1	NA
78	DGPU	WE10	WE1	0	68.8	6	1	70	8	0	NA
79	DGPU	WE10	WE1	0	68.8	7	1	70	8	0	NA
80	DGPU	WE10	WE1	0	68.8	8	1	70	8	0	NA
81	DGRE	WH8	N21	1	67.2	1	1	80	8	0	21
82	DGRE	WH8	N21	1	67.2	2	1	82	7	1	25
83	DGRE	WH8	N21	1	67.2	3	1	84	8	0	25
84	DGRE	WH8	N21	1	67.2	4	1	83	8	0	18
85	DGRE	WH8	N21	1	67.2	5	0	84	8	0	16
86	DGRE	WH8	N21	1	67.2	6	0	84	8	0	17
87	DGRE	WH8	N21	1	67.2	7	0	83	8	0	17
88	DGRE	WH8	N21	1	67.2	8	0	84	8	0	17
89	DGWH	N20	N18	1	63.3	1	1	72	8	0	20
90	DGWH	N20	N18	1	63.3	2	1	74	8	0	15
91	DGWH	N20	N18	1	63.3	3	1	74	7	1	17
92	DGWH	N20	N18	1	63.3	4	1	74	8	0	17
93	DGWH	N20	N18	1	63.3	5	0	73	8	0	14
94	DGWH	N20	N18	1	63.3	6	0	74	8	0	15
95	DGWH	N20	N18	1	63.3	7	0	74	8	0	15
96	DGWH	N20	N18	1	63.3	8	0	75	6	2	16
97	OROR	N20	N18	1	69.8	1	1	77	6	2	23
98	OROR	N20	N18	1	69.8	2	1	76	8	0	21
99	OROR	N20	N18	1	69.8	3	1	77	8	0	18
100	OROR	N20	N18	1	69.8	4	1	77	8	0	18
101	OROR	N20	N18	1	69.8	5	0	77	8	0	22
102	OROR	N20	N18	1	69.8	6	0	77	8	0	23
103	OROR	N20	N18	1	69.8	7	0	78	8	0	23
104	OROR	N20	N18	1	69.8	8	0	79	8	0	25
105	ORPG	WE10	WE2	1	65.5	1	0	74	8	0	19
106	ORPG	WE10	WE2	1	65.5	2	0	72	8	0	20
107	ORPG	WE10	WE2	1	65.5	3	0	71	7	1	20
108	ORPG	WE10	WE2	1	65.5	4	0	73	8	0	19
109	ORPG	WE10	WE2	1	65.5	5	1	75	8	0	NA
110	ORPG	WE10	WE2	1	65.5	6	1	75	8	0	NA
111	ORPG	WE10	WE2	1	65.5	7	1	76	8	0	NA
112	ORPG	WE10	WE2	1	65.5	8	1	74	8	0	NA
113	ORPU	P15	P7	0	73.2	1	0	70	5	3	15
114	ORPU	P15	P7	0	73.2	2	0	70	8	0	17
115	ORPU	P15	P7	0	73.2	3	0	70	8	0	17
116	ORPU	P15	P7	0	73.2	4	0	69	5	3	16
117	ORPU	P15	P7	0	73.2	5	1	70	1	7	15
118	ORPU	P15	P7	0	73.2	6	1	70	1	7	12
119	ORPU	P15	P7	0	73.2	7	1	70	1	7	10
120	ORPU	P15	P7	0	73.2	8	1	70	3	5	11
121	PBPI	P11	P4	1	67.3	1	0	76	8	0	21
122	PBPI	P11	P4	1	67.3	2	0	76	8	0	20
123	PBPI	P11	P4	1	67.3	3	0	76	8	0	20
124	PBPI	P11	P4	1	67.3	4	0	74	8	0	18
125	PBPI	P11	P4	1	67.3	5	1	78	8	0	17
126	PBPI	P11	P4	1	67.3	6	1	77	6	2	14
127	PBPI	P11	P4	1	67.3	7	1	77	5	3	12
128	PBPI	P11	P4	1	67.3	8	1	78	7	1	11
129	PBPU	P8	P13	0	70.9	1	0	70	8	0	21
130	PBPU	P8	P13	0	70.9	2	0	69	5	3	21
131	PBPU	P8	P13	0	70.9	3	0	68	7	1	22
132	PBPU	P8	P13	0	70.9	4	0	69	8	0	21
133	PBPU	P8	P13	0	70.9	5	1	69	8	0	NA
134	PBPU	P8	P13	0	70.9	6	1	70	8	0	NA
135	PBPU	P8	P13	0	70.9	7	1	70	8	0	NA
136	PBPU	P8	P13	0	70.9	8	1	70	8	0	NA
137	PGPG	N8	N5	1	71.6	1	1	77	7	1	20
138	PGPG	N8	N5	1	71.6	2	1	76	8	0	20
139	PGPG	N8	N5	1	71.6	3	1	76	8	0	19
140	PGPG	N8	N5	1	71.6	4	1	76	8	0	20
141	PGPG	N8	N5	1	71.6	5	0	78	8	0	20
142	PGPG	N8	N5	1	71.6	6	0	78	5	3	19
143	PGPG	N8	N5	1	71.6	7	0	78	6	2	21
144	PGPG	N8	N5	1	71.6	8	0	79	1	7	22
145	PGPU	P15	P12	1	43	1	0	69	8	0	12
146	PGPU	P15	P12	1	43	2	0	69	8	0	12
147	PGPU	P15	P12	1	43	3	0	69	8	0	11
148	PGPU	P15	P12	1	43	4	0	67	7	1	11
149	PGPU	P15	P12	1	43	5	1	69	5	3	10
150	PGPU	P15	P12	1	43	6	1	67	2	6	9
151	PGPU	P15	P12	1	43	7	1	68	0	8	8
152	PGPU	P15	P12	1	43	8	1	69	1	7	8
153	PGRE	WH8	FH6	0	68.8	1	1	67	8	0	22
154	PGRE	WH8	FH6	0	68.8	2	1	69	8	0	22
155	PGRE	WH8	FH6	0	68.8	3	1	70	8	0	22
156	PGRE	WH8	FH6	0	68.8	4	1	70	8	0	18
157	PGRE	WH8	FH6	0	68.8	5	0	72	8	0	16
158	PGRE	WH8	FH6	0	68.8	6	0	72	8	0	18
159	PGRE	WH8	FH6	0	68.8	7	0	72	8	0	17
160	PGRE	WH8	FH6	0	68.8	8	0	73	8	0	17
161	PGWH	N20	N25	0	80.2	1	1	78	6	2	15
162	PGWH	N20	N25	0	80.2	2	1	78	6	2	17
163	PGWH	N20	N25	0	80.2	3	1	78	8	0	16
164	PGWH	N20	N25	0	80.2	4	1	78	7	1	17
165	PGWH	N20	N25	0	80.2	5	0	80	8	0	17
166	PGWH	N20	N25	0	80.2	6	0	80	8	0	17
167	PGWH	N20	N25	0	80.2	7	0	80	7	1	18
168	PGWH	N20	N25	0	80.2	8	0	81	5	3	17
169	PIPU	P8	P15	1	67.9	1	0	72	8	0	25
170	PIPU	P8	P15	1	67.9	2	0	70	8	0	21
171	PIPU	P8	P15	1	67.9	3	0	70	8	0	22
172	PIPU	P8	P15	1	67.9	4	0	70	8	0	22
173	PIPU	P8	P15	1	67.9	5	1	74	8	0	NA
174	PIPU	P8	P15	1	67.9	6	1	73	8	0	NA
175	PIPU	P8	P15	1	67.9	7	1	73	8	0	NA
176	PIPU	P8	P15	1	67.9	8	1	73	8	0	NA
177	PIYE	P11	P14	0	76	1	0	76	7	1	14
178	PIYE	P11	P14	0	76	2	0	76	8	0	16
179	PIYE	P11	P14	0	76	3	0	76	8	0	15
180	PIYE	P11	P14	0	76	4	0	75	8	0	15
181	PIYE	P11	P14	0	76	5	1	78	8	0	16
182	PIYE	P11	P14	0	76	6	1	78	4	4	15
183	PIYE	P11	P14	0	76	7	1	78	6	2	13
184	PIYE	P11	P14	0	76	8	1	77	6	2	13
185	PUPU	P8	P15	1	62.6	1	0	72	4	4	18
186	PUPU	P8	P15	1	62.6	2	0	71	8	0	19
187	PUPU	P8	P15	1	62.6	3	0	71	8	0	17
188	PUPU	P8	P15	1	62.6	4	0	71	8	0	19
189	PUPU	P8	P15	1	62.6	5	1	72	5	3	NA
190	PUPU	P8	P15	1	62.6	6	1	72	6	2	NA
191	PUPU	P8	P15	1	62.6	7	1	73	7	1	NA
192	PUPU	P8	P15	1	62.6	8	1	73	7	1	NA
193	PURE	P15	P7	0	74.4	1	0	78	8	0	18
194	PURE	P15	P7	0	74.4	2	0	78	8	0	17
195	PURE	P15	P7	0	74.4	3	0	78	8	0	15
196	PURE	P15	P7	0	74.4	4	0	78	8	0	18
197	PURE	P15	P7	0	74.4	5	1	78	8	0	17
198	PURE	P15	P7	0	74.4	6	1	77	6	2	16
199	PURE	P15	P7	0	74.4	7	1	77	4	4	12
200	PURE	P15	P7	0	74.4	8	1	77	6	2	14
201	PUWH	P8	P13	0	65.5	1	0	69	7	1	15
202	PUWH	P8	P13	0	65.5	2	0	69	8	0	18
203	PUWH	P8	P13	0	65.5	3	0	67	8	0	16
204	PUWH	P8	P13	0	65.5	4	0	68	8	0	19
205	PUWH	P8	P13	0	65.5	5	1	68	8	0	NA
206	PUWH	P8	P13	0	65.5	6	1	69	7	1	NA
207	PUWH	P8	P13	0	65.5	7	1	69	8	0	NA
208	PUWH	P8	P13	0	65.5	8	1	68	8	0	NA
209	PUYE	P15	P12	1	75.1	1	0	87	8	0	18
210	PUYE	P15	P12	1	75.1	2	0	87	8	0	18
211	PUYE	P15	P12	1	75.1	3	0	87	8	0	23
212	PUYE	P15	P12	1	75.1	4	0	87	8	0	16
213	PUYE	P15	P12	1	75.1	5	1	88	6	2	24
214	PUYE	P15	P12	1	75.1	6	1	89	6	2	21
215	PUYE	P15	P12	1	75.1	7	1	89	8	0	18
216	PUYE	P15	P12	1	75.1	8	1	89	8	0	19
217	REWH	FH6	N6	1	53.3	1	1	71	4	4	13
218	REWH	FH6	N6	1	53.3	2	1	70	3	5	13
219	REWH	FH6	N6	1	53.3	3	1	70	5	3	15
220	REWH	FH6	N6	1	53.3	4	1	69	1	7	11
221	REWH	FH6	N6	1	53.3	5	0	69	8	0	16
222	REWH	FH6	N6	1	53.3	6	0	69	8	0	19
223	REWH	FH6	N6	1	53.3	7	0	69	8	0	17
224	REWH	FH6	N6	1	53.3	8	0	68	8	0	15
225	REYE	FH6	WH8	0	73.3	1	1	79	3	5	15
226	REYE	FH6	WH8	0	73.3	2	1	78	4	4	13
227	REYE	FH6	WH8	0	73.3	3	1	78	5	3	16
228	REYE	FH6	WH8	0	73.3	4	1	78	2	6	14
229	REYE	FH6	WH8	0	73.3	5	0	78	6	2	17
230	REYE	FH6	WH8	0	73.3	6	0	78	7	1	20
231	REYE	FH6	WH8	0	73.3	7	0	78	8	0	18
232	REYE	FH6	WH8	0	73.3	8	0	78	7	1	18
233	WHWH	N8	N7	0	79.2	1	1	78	7	1	22
234	WHWH	N8	N7	0	79.2	2	1	79	8	0	22
235	WHWH	N8	N7	0	79.2	3	1	79	8	0	15
236	WHWH	N8	N7	0	79.2	4	1	80	8	0	20
237	WHWH	N8	N7	0	79.2	5	0	82	8	0	19
238	WHWH	N8	N7	0	79.2	6	0	81	8	0	19
239	WHWH	N8	N7	0	79.2	7	0	81	8	0	20
240	WHWH	N8	N7	0	79.2	8	0	81	6	2	22
241	WHYE	N20	N25	0	74.1	1	1	75	3	5	17
242	WHYE	N20	N25	0	74.1	2	1	75	3	5	17
243	WHYE	N20	N25	0	74.1	3	1	76	3	5	17
244	WHYE	N20	N25	0	74.1	4	1	77	0	8	14
245	WHYE	N20	N25	0	74.1	5	0	76	7	1	15
246	WHYE	N20	N25	0	74.1	6	0	78	2	6	15
247	WHYE	N20	N25	0	74.1	7	0	77	4	4	12
248	WHYE	N20	N25	0	74.1	8	0	78	8	0	15
